# Supplementary material for: Characterization of stress coping style in Senegalese sole (Solea senegalensis) juveniles and breeders for aquaculture
Source: R Soc Open Sci. 2016 Nov 9;3(11):160495. doi: 10.1098/rsos.160495 (PMC5180132; doi:10.1098/rsos.160495)
Supplement: Ibarra-Zatarain et al., 2016 Senegalese sole stress coping style data. [file rsos160495supp1.xlsx]

## Sheet: Juveniles
										control			post-stress
Fish ID	Stage	NetActW	NetEscW	NetActA	NetEscA	NewLat	NewAct	ConLat	ConAct	cortisol (ng/ml)	glucose (mmol/L)	lactate (mmol/L)	cortisol (ng/ml)	glucose (mmol/L)	lactate (mmol/L)	NumOper	Flip (sec)	Novel Object	Risk taking	risk latency
6CE3563	Juvenile	0	0	1	0	300	0	300	0	41.1205	12.2645	14.9674	81.8895	19.9578	23.4113	3	90	101	0	1440	1	1	1
659EF32	Juvenile	14	0	8	67	37	70	9	57	21.663	4.73669	17.5427	33.8477	20.0836	31.0803	146	45	243	1	365.2	1	2	2
6CE399C	Juvenile	6	9	15	38	300	0	6	99	21.4335	3.85883	17.0565	16.8835	6.63296	22.7845	24	80	72	0	1440	2	1	2
6C96944	Juvenile	20	4	14	23	2	17	12	80	20.2366	2.53356	15.1345	54.8551	6.63296	28.5619	66	23	79	0	1440	2	2	2
61B1D0D	Juvenile	9	1	11	15	72	42	2	53	31.1929	3.03762	19.5103	70.679	5.297	20.6992	9	53	177	0	1440	2	2	2
6CE4888	Juvenile	12	3	16	57	300	0	3	71	20.7219	3.62663	19.3508	46.266	4.86328	26.6475	109	21	428	1	178	2	1	2
6C974F2	Juvenile	6	0	14	46	19	1	9	21	17.8407	4.17033	19.6167	174.084	5.20865	37.3249	98	32	39	0	1440	2	1	2
6C99076	Juvenile	36	0	13	26	300	0	300	0	18.7729	2.00402	19.1153	142.195	5.93954	23.0124	21	138	69	0	1440	2	1	1
6CE36E1	Juvenile	41	16	8	19	300	0	300	0	18.3136	3.51902	15.8107	58.2285	4.70532	32.14	85	27	92	0	1440	1	1	1
65A18C8	Juvenile	5	8	7	49	125	69	8	99	8.32264	3.10841	16.426	12.9439	5.73607	23.7417	6	300	43	1	169.2	1	2	2
6C998BB	Juvenile	35	0	17	34	300	0	2	38	16.9049	3.64928	18.2998	200.663	5.12833	21.6222	25	2	12	0	1440	2	1	2
6CE4D5B	Juvenile	0	0	10	26	6	2	13	7	16.9346	3.10841	18.7962	39.2176	2.84327	22.4997	2	82	22	0	1440	2	2	2
6CE2E39	Juvenile	4	0	17	25	300	0	3	8	132.757	3.2585	29.5533	231.4	5.3907	27.0577	87	136	67	0	1440	2	1	2
6C98C24	Juvenile	2	1	15	36	10	20	14	108	16.9389	2.75727	26.3398	41.4587	4.69729	23.662	18	104	104	0	1440	2	2	2
65AOC7F	Juvenile	0	0	22	5	75	21	300	0	33.7735	3.29248	26.4652	265.678	6.37594	23.2176	99	6	43	0	1440	2	2	1
64E82A7	Juvenile	38	0	8	17	5	7	23	58	30.8922	3.97417	26.978	49.7904	4.78564	28.3112	16	49	97	1	533	1	2	2
6C99E9D	Juvenile	45	14	6	32	220	5	8	130	42.3866	3.26699	27.4908	53.1251	5.22471	26.2145	36	48	166	1	189	1	2	2
659E4BB	Juvenile	5	0	2	0	300	0	132	13	103.173	4.11086	19.2976	136.326	4.09222	20.0839	11	1	15	0	1440	1	1	2
61B353A	Juvenile	10	0	12	45	1	2	71	1	104.146	2.51091	13.919	120.811	5.39338	29.5191	1	300	146	0	1440	2	2	1
64EB7A2	Juvenile	3	0	4	12	300	0	300	0	45.1374	4.462	18.1923	92.1045	2.75894	26.8526	121	300	171	0	1440	1	1	1
61B0550	Juvenile	33	4	23	40	28	70	9	31	18.9617	2.26171	21.155	36.1407	4.04671	21.7476	137	7	198	0	1440	2	2	2
65A162D	Juvenile	20	1	6	23	300	0	3	111	19.1427	2.45172	23.4683	28.0086	3.99584	24.7445	154	75	14	1	153.78	1	1	2
659E599	Juvenile	0	0	4	1	1	6	3	4	19.4236	2.4571	14.7965	123.535	6.9169	21.3829	32	1	46	0	1440	1	2	1
659E73C	Juvenile	2	1	19	66	1	6	13	25	19.7601	2.42794	12.1642	94.5139	6.75611	24.2887	35	84	87	1	469.2	2	2	2
64EB729	Juvenile	40	11	6	15	270	4	74	2	14.2218	1.60191	17.2578	19.9259	4.43759	39.5255	8	47	3	1	404.45	1	2	1
6E69EB1	Juvenile	1	0	10	28	300	0	300	0	15.4394	2.36932	14.7053	21.1271	5.73607	28.9494	63	2	73	0	1440	2	1	1
64E664B	Juvenile	8	2	2	3	40	17	300	0	17.0369	2.25038	14.3976	24.0908	8.66394	20.7562	25	166	74	0	1440	1	2	1
6CE266D	Juvenile	16	2	5	13	3	19	300	0	32.6036	2.62743	17.7364	211.234	3.8352	20.7676	72	180	6	0	1440	1	2	1
6334B43	Juvenile	14	4	17	51	1	12	15	8	22.6266	4.01953	13.4974	27.2678	6.29562	24.4596	136	14	1	0	1440	2	2	2
6CE407F	Juvenile	9	6	9	28	28	29	89	10	15.2662	3.25118	13.1784	48.528	6.14569	32.9833	13	77	14	1	246.1	2	2	2
6C9A335	Juvenile	9	6	18	55	72	5	221	22	21.8222	3.56873	17.9074	41.027	4.96769	15.3321	75	61	10	1	646.3	2	2	2
6CE31AE	Juvenile	5	1	7	8	3	1	300	0	36.2066	4.97785	14.8535	46.6295	5.14707	28.1517	59	300	49	0	1440	1	1	1
6CE4916	Juvenile	4	0	12	52	26	6	3	65	28.065	5.22168	20.3801	29.9354	5.93954	34.3507	19	73	5	1	572.5	2	2	2
6CE410F	Juvenile	0	0	9	29	300	0	7	63	33.7204	5.23018	18.0669	24.7516	5.13636	25.2117	6	1	76	1	160.63	2	1	2
6C99F83	Juvenile	8	3	5	22	300	0	2	22	54.6858	5.81708	20.9385	57.2848	7.91538	30.1117	13	68	3	0	1440	1	1	2
61B3C2D	Juvenile	5	0	1	2	33	4	300	0	36.7867	5.08559	13.4632	45.5435	5.60221	26.3285	14	300	10	0	1440	1	2	1
6CE478E	Juvenile	5	1	6	15	300	0	8	2	31.955	3.5744	23.3543	36.6404	5.62363	28.8924	10	300	0	1	288.8	1	1	1
61B1008	Juvenile	7	0	5	25	105	52	166	1	13.7278	1.94413	14.7053	33.219	4.98376	24.4027	37	300	277	1	578.38	1	2	1
6CE51EF	Juvenile	10	8	6	19	300	0	18	6	23.6513	4.35976	19.7876	152.748	6.26617	29.1545	5	300	393	0	1440	1	1	1
6CE2DCB	Juvenile	6	3	8	32	2	1	23	6	37.9661	5.86244	26.3512	55.2916	7.83122	29.9293	126	52	9	0	1440	1	1	1
64EE874	Juvenile	5	5	3	10	300	0	300	0	24.1941	3.80972	30.1345	74.7847	6.67847	47.035	2	300	122	0	1440	1	1	1
6CE284E	Juvenile	9	0	9	39	300	0	300	0	109.101	6.57693	17.1325	182.257	14.9436	29.7242	134	56	5	0	1440	2	1	1
6C975F7	Juvenile	37	1	21	27	2	4	13	55	39.5976	3.43202	17.1325	261.527	5.00785	26.921	16	25	34	0	1440	2	2	2
6C9953F	Juvenile	11	5	10	25	300	0	126	4	21.8119	4.03371	18.2201	45.3528	5.28495	24.904	8	30	3	0	1440	2	1	1
64EAE31	Juvenile	1	0	12	14	300	0	300	0	19.1287	2.12727	12.8365	45.7331	5.88868	27.9352	6	300	5	0	1440	2	1	1
6CE3806	Juvenile	24	5	3	3	1	20	300	0	33.4636	4.54405	14.6256	44.0047	5.36661	42.202	68	41	12	0	1440	1	2	1
6C99E9F	Juvenile	8	2	5	15	300	0	300	0	17.0626	3.69915	29.0975	86.9026	4.95431	33.2795	6	160	7	0	1440	1	1	1
61B0DB1	Juvenile	6	0	5	8	300	0	300	0	72.4187	4.1698	21.2918	79.6396	5.45496	22.4199	76	30	72	0	1440	1	1	1
6C96D61	Juvenile	20	2	7	34	2	9	8	32	12.021	4.60643	29.4166	46.6487	4.46169	23.7303	70	75	0	1	566.2	1	2	2
6CE2F34	Juvenile	22	2	13	48	47	27	300	0	21.3423	4.58942	26.6817	29.2155	7.36118	29.2228	31	110	8	0	1440	2	2	1
6CE30AE	Juvenile	8	2	5	20	285	1	300	0	40.4777	9.03651	21.0639	151.547	11.1549	30.7156	8	300	125	0	1440	1	1	1
6C9884B	Juvenile	17	4	23	66	131	1	4	136	23.2886	5.51513	26.7729	41.2548	2.99186	21.2462	8	43	2	1	565.68	2	1	2
6CE33CC	Juvenile	14	3	14	55	300	0	59	119	11.583	2.07115	17.6389	26.8541	5.20062	23.4683	38	300	3	1	118.1	2	1	2
65A1842	Juvenile	76	14	13	32	6	65	11	77	19.9749	5.14513	11.5247	148.474	4.68122	20.2434	83	173	8	1	98.65	2	2	2
6CE51FC	Juvenile	37	1	19	23	7	30	21	157	26.9032	3.61976	25.3826	36.5471	4.08687	23.9241	37	300	21	1	309.2	2	2	2
6CE365F	Juvenile	22	0	13	38	7	20	36	77	21.1426	5.60444	27.2173	32.0801	6.60886	28.1403	20	23	351	1	178	2	2	2
6CE4184	Juvenile	31	3	13	43	300	0	300	0	19.8738	5.37195	16.3626	22.738	5.74678	22.6364	136	300	13	1	309.2	2	1	1
6CE31BA	Juvenile	3	0	4	5	300	0	300	0	49.2234	4.76804	15.7765	129.244	4.71335	29.8815	2	31	8	0	1440	1	1	1
6CE4DE3	Juvenile	7	0	5	16	300	0	157	3	68.8138	4.60359	21.702	155.99	7.95554	27.7301	12	17	23	0	1440	1	1	1
6CE54D9	Juvenile	23	12	16	53	300	0	33	29	8.53971	3.05271	18.2834	13.264	5.33716	20.4827	126	69	6	1	324.4	2	1	2
6C96AD1	Juvenile	28	10	3	5	8	45	260	3	23.562	1.996	12.002	123.098	4.985	27.854	118	110	8	0	1440	1	2	1

## Sheet: Breeders
										Anaesthesia test levels
Fish ID	Stage	NetActW	NetEscW	NetActA	NetEscA	NewLat	NewAct	ConLat	ConAct	Lsed (s)	Tsed (s)	Dsed (s)	cortisol (ng/ml)	glucose (mmol/L)	lactate (mmol/L)	Flip (sec)	Risk taking	risk latency
61B322D	breeder	21	1	26	8	300	0	16	11	113	199	461	0.1	5.441	13.226	167	0	1440	2	1	2
6439E35	breeder	32	11	13	3	30	46	14	4	97	166	242	1.39	2.133	0.985	6	1	43	2	2	1
770770	breeder	3	0	1	0	300	0	300	0	49	74	136	0.1	4.797	1.305	180	0	1440	1	1	1
732230	breeder	13	6	5	2	106	1	40	27	160	204	267	5.54	7.446	21.139	3	0	1440	2	1	2
740386	breeder	0	0	0	0	50	20	20	36	40	66	239	318	2.643	9.507	180	0	1440	1	2	2
64F118F	breeder	16	6	10	4	8	27	154	10	33	106	320	6.63	2.981	16.007	6	0	1440	2	2	2
64EB429	breeder	41	31	0	0	2	14	4	18	80	108	156	9.1	6.701	3.077	180	0	1440	2	2	2
732165	breeder	0	0	0	0	18	12	19	4	148	196	434	191	5.879	4.257	180	0	1440	1	1	1
739539	breeder	10	0	0	0	7	114	7	118	26	153	201	10.91	1.947	8.883	99	1	461	1	2	2
659F0AE	breeder	50	0	5	13	11	5	300	0	65	108	170	1.33	1.947	9.545	180	0	1440	2	1	1
766088	breeder	35	2	0	0	4	13	4	90	59	96	170	0.1	4.557	3.258	180	1	134	2	1	2
765782	breeder	9	3	0	0	8	19	170	32	39	149	250	0.1	3.414	12.229	16	1	49.5	1	2	2
61B12D8	breeder	11	3	0	0	50	30	300	0	88	118	270	0.1	4.482	5.105	180	1	119	1	2	1
738597	breeder	34	4	8	14	11	70	18	50	90	290	470	0.1	7.979	14.602	180	0	1440	2	2	2
764275	breeder	4	0	0	0	110	6	300	0	59	289	231	52	4.205	19.845	180	0	1440	1	1	1
61B0D27	breeder	37	4	0	0	300	0	300	0	74	125	183	0.1	1.974	0.888	180	1	365	2	1	1
64EA2BB	breeder	20	7	0	0	10	24	15	55	75	117	325	0.1	2.196	1.201	180	0	1440	2	2	2
765505	breeder	21	4	0	0	8	7	21	17	59	167	237	27.7	2.87	1.847	180	0	1440	2	1	2
769185	breeder	3	3	0	0	300	0	300	0	73	200	301	0.1	4.389	1.684	1	0	1440	1	1	1
740843	breeder	10	1	3	4	300	0	300	0	58	230	328	2.7	4.311	0.583	180	0	1440	1	1	1
766418	breeder	2	0	0	0	300	0	10	10	56	329	583	0.1	8.547	1.952	180	1	1440	1	1	2
736365	breeder	38	7	0	0	213	17	21	184	58	111	166	21.2	4.604	18.71	180	0	1440	2	2	2
767049	breeder	12	3	2	0	37	6	4	40	14	17	90	18.8	0.91	0.333	180	0	1440	1	1	2
61B31E7	breeder	16	5	20	5	300	0	40	6	120	150	199	0.1	6.553	10.415	180	1	403	2	1	1
61B126F	breeder	43	14	0	0	40	50	30	12	39	136	257	14.6	6.769	4.227	180	1	522.2	2	2	2
771613	breeder	21	13	0	0	15	6	300	0	73	147	180	35.1	3.816	10.415	180	0	1440	2	1	1
764068	breeder	4	0	0	0	8	4	300	0	57	125	303	0.1	3.983	12.497	180	0	1440	1	1	1
762227	breeder	48	24	0	0	8	47	13	64	52	131	195	219	3.561	0.0705	3	0	1440	2	2	2
61B3836	breeder	0	0	0	0	300	0	8	3	62	201	282	0.1	2.521	2.859	180	0	1440	1	1	1
765317	breeder	23	0	6	1	9	32	32	62	51	106	176	18.8	1.869	7.804	180	0	1440	2	2	2
767443	breeder	13	5	0	0	30	15	30	5	59	237	419	0.1	1.752	4.026	170	0	1440	2	2	1
64E8AAB	breeder	17	1	17	30	300	0	300	0	126	188	340	1.96	1.601	1.595	180	0	1440	2	1	1
659E799	breeder	4	3	0	0	300	0	300	0	46	58	118	0.1	7.461	15.561	180	0	1440	1	1	1
739057	breeder	7	1	0	0	300	0	250	22	47	80	126	0.1	1.785	6.391	180	0	1440	1	1	2
735934	breeder	0	0	7	19	300	0	4	4	46	88	268	5.76	1.541	7.586	60	1	148	1	1	1
733009	breeder	73	8	0	0	11	109	49	76	71	186	280	0.1	2.551	1.535	180	0	1440	2	2	2
740034	breeder	0	0	0	0	300	0	115	1	69	151	186	70	7.544	25.653	180	0	1440	1	1	1
766726	breeder	3	3	6	3	300	0	6	2	40	122	285	0.1	6.418	0.055	180	0	1440	1	1	1
733182	breeder	0	0	6	4	300	0	21	14	90	130	201	0.1	2.451	2.591	180	0	1440	1	1	2
738582	breeder	12	2	0	0	10	23	5	8	67	113	139	31.8	3.751	3.632	180	0	1440	1	2	2
734192	breeder	1	0	4	6	11	27	21	41	56	116	197	3.5	4.054	1.661	180	0	1440	1	2	2
6435725	breeder	7	13	0	0	300	0	300	0	37	106	151	0.1	3.592	10.102	180	0	1440	1	1	1
64E5C85	breeder	0	0	0	0	300	0	32	42	48	95	126	0.1	9.739	5.372	180	0	1440	1	1	2
738910	breeder	40	19	10	10	7	37	89	7	53	106	980	0.1	3.132	4.554	180	1	241	2	2	1
65A1DDA	breeder	2	0	0	0	230	59	300	0	20	96	157	0.1	1.601	3.655	60	1	641	1	2	1
800864	breeder	30	12	0	0	11	166	2	20	55	103	160	4.36	5.874	0.077	123	0	1440	2	2	2
731561	breeder	1	1	7	8	61	15	4	2	90	120	175	0.1	6.753	1.438	180	0	1440	1	2	1
767383	breeder	21	8	0	0	50	50	9	34	65	190	241	0.1	3.545	15.665	180	1	1440	2	2	2
6439F87	breeder	28	5	0	0	29	33	10	110	68	105	141	0.1	6.471	1.342	91	0	1440	2	2	2
731823	breeder	21	3	0	0	1	12	9	7	77	121	156	47.3	10.361	18.901	180	0	1440	2	1	1
659EE69	breeder	8	2	4	7	4	23	8	96	56	83	144	26.2	5.053	0.144	2	0	1440	1	2	2
6437B5A	breeder	52	12	6	3	9	10	300	0	25	4	68	7.58	3.593	2.108	180	1	369	2	1	1
74379E6,	breeder	16	19	0	0	9	29	300	0	55	153	207	5.67	2.105	5.596	180	0	22.5	2	2	1
64EF86B	breeder	2	0	0	0	5	31	73	49	45	559	602	13.7	5.188	0.241	180	0	1440	1	2	2
61B193E	breeder	12	2	0	0	20	8	1	10	48	99	236	9.42	8.278	15.011	3	1	168	1	1	2
64EACA5	breeder	52	16	0	0	27	137	15	21	68	140	214	10.1	10.028	7.522	180	0	1440	2	2	2
638BCEA	breeder	7	1	0	0	22	23	201	2	90	140	219	15.7	5.752	2.264	180	0	48.6	1	2	1
659E7D1	breeder	26	2	13	7	8	73	300	0	125	170	231	2.9	11	3.1	59	1	328	2	2	1
64E9C0A	breeder	18	27	24	23	45	89	47	4	119	181	243	3	12	4	51	1	169	2	2	1
